# Supplementary material for: A Simple, Rapid, and Contamination-Free Ultra-Sensitive Cronobacter sakazakii Visual Diagnostic Platform Based on RPA Combined with CRISPR/Cas12a
Source: Foods. 2025 Sep 6;14(17):3120. doi: 10.3390/foods14173120 (PMC12427865; doi:10.3390/foods14173120)
Supplement: Supplementary file 1 [file foods-14-03120-s001.zip]

Archive with 1 entries (1 files):
- foods-3825007-supplementary.pdf
